# Supplementary material for: Highly stable and porous porphyrin-based zirconium and hafnium phosphonates – electron crystallography as an important tool for structure elucidation
Source: Chem Sci. 2018 May 28;9(24):5467–78. doi: 10.1039/c8sc01533c (PMC6009505; doi:10.1039/c8sc01533c)
Supplement: Supplementary file 2 [file SC-009-C8SC01533C-s002.cif]

# Electronic Supplementary Material (ESI) for Chemical Science.
# This journal is © The Royal Society of Chemistry 2018

####################################################################### 
# 
# This file contains crystal structure data downloaded from the 
# Cambridge Structural Database (CSD) hosted by the Cambridge 
# Crystallographic Data Centre (CCDC).
# 
# Full information about CCDC data access policies and citation 
# guidelines are available at http://www.ccdc.cam.ac.uk/access/V1 
# 
# Audit and citation data items may have been added by the CCDC. 
# Please retain this information to preserve the provenance of 
# this file and to allow appropriate attribution of the data. 
# 
#######################################################################

data_Zr-CAU-30
_database_code_depnum_ccdc_archive 'CCDC 1831844'
_audit_update_record             
;
2018-03-22 deposited with the CCDC.
2018-05-28 downloaded from the CCDC.
;
_chemical_name_mineral           Zr-CAU-30
_cell_length_a                   44.7776(58)
_cell_length_b                   44.7776(58)
_cell_length_c                   7.6581(39)
_cell_angle_alpha                90
_cell_angle_beta                 90
_cell_angle_gamma                90
_cell_volume                     15354.7(87)
_cell_formula_units_Z            8
_symmetry_space_group_name_H-M   I41cd
_symmetry_cell_setting           tetragonal
_symmetry_int_tables_number      110
_symmetry_space_group_name_Hall  I4bw-2c

loop_
_symmetry_equiv_pos_as_xyz
'-x+1/2, -y+1/2, z+1/2'
'-x+1/2, y+1/2, z'
'-y, x+1/2, z+1/4'
'-y+1/2, -x, z+1/4'
'y, x+1/2, z-1/4'
'y+1/2, -x, z-1/4'
'x, -y, z+1/2'
'x, y, z'
'-x, -y, z'
'-x, y, z+1/2'
'-y+1/2, x, z-1/4'
'-y, -x+1/2, z-1/4'
'y+1/2, x, z+1/4'
'y, -x+1/2, z+1/4'
'x+1/2, -y+1/2, z'
'x+1/2, y+1/2, z+1/2'
loop_
_atom_type_symbol
_atom_type_oxidation_number
_atom_type_radius_bond
Zr ? 1.200
Ni ? 1.200
O ? 1.200
C ? 1.200
N ? 1.200
P ? 1.200

loop_
_atom_site_label
_atom_site_type_symbol
_atom_site_symmetry_multiplicity
_atom_site_fract_x
_atom_site_fract_y
_atom_site_fract_z
_atom_site_occupancy
_atom_site_B_iso_or_equiv
Zr1 Zr 0 0.24396(42) 1.0014(13) 0.88317 1 0.8(13)
O1 O 0 0.2400(16) 1.0202(10) 0.63383 1 0.8(13)
O2 O 0 0.2656981 0.9650856 0.7840204 1 0.8(13)
O3 O 0 0.2834432 0.9878845 0.4541586 1 0.8(13)
O4 O 0 0.2913353 0.9365291 0.5492413 1 0.8(13)
P1 P 0 0.2925501 0.969309 0.6315845 1 0.8(13)
C1 C 0 0.3943694 0.9763461 0.696565 1 0.8(13)
C2 C 0 0.3821127 0.963863 0.5540059 1 0.8(13)
C3 C 0 0.351278 0.9614016 0.5386706 1 0.8(13)
C4 C 0 0.3324096 0.971243 0.6658565 1 0.8(13)
C5 C 0 0.3445192 0.9825235 0.8116816 1 0.8(13)
C6 C 0 0.375482 0.9851153 0.8267405 1 0.8(13)
C7 C 0 0.42582 0.98412 0.72871 1 0.8(13)
O5 O 0 0.5379327 0.7735877 0.7543677 1 0.8(13)
O6 O 0 0.5159233 0.7953857 1.079706 1 0.8(13)
O7 O 0 0.5749358 0.7939624 0.9841597 1 0.8(13)
P2 P 0 0.5405569 0.7985579 0.9126111 1 0.8(13)
C11 C 0 0.5194173 0.8953867 0.7809164 1 0.8(13)
C12 C 0 0.539253 0.8880845 0.9157986 1 0.8(13)
C13 C 0 0.5477179 0.8586836 0.9446722 1 0.8(13)
C14 C 0 0.5368705 0.83613 0.8369207 1 0.8(13)
C15 C 0 0.5173071 0.8430438 0.7003296 1 0.8(13)
C16 C 0 0.5088709 0.8727044 0.6708395 1 0.8(13)
C17 C 0 0.51612 0.92659 0.73863 1 0.8(13)
C21 C 0 0.48655 0.93559 0.74571 1 0.8(13)
C22 C 0 0.46338 0.91546 0.76352 1 0.8(13)
C23 C 0 0.44646 0.96113 0.7396 1 0.8(13)
C24 C 0 0.43769 0.93176 0.75809 1 0.8(13)
N25 N 0 0.47671 0.96418 0.73381 1 0.8(13)
C31 C 0 0.56462 0.98669 0.7172 1 0.8(13)
C32 C 0 0.58469 0.96357 0.69736 1 0.8(13)
C33 C 0 0.53888 0.94712 0.72034 1 0.8(13)
C34 C 0 0.56824 0.93827 0.69947 1 0.8(13)
N35 N 0 0.53589 0.97713 0.72702 1 0.8(13)
Ni1 Ni 0 0.5 1 0.73067 1 0.8(13)
G1 O 0 0.6223(74) 0.5391(44) 0.982(34) 1.00(17) 0.8(13)
G2 O 0 0.2327(79) 0.7968(63) 0.19(11) 0.526(91) 0.8(13)
G3 O 0 0.3214(53) 0.5382(42) 0.574(36) 1.00(20) 0.8(13)
G4 O 0 0.3921(32) 0.7539(72) 0.648(37) 1.00(10) 0.8(13)

_chemical_formula_moiety         'C22 N2 Ni0.5 O11 P2 Zr1'
_chemical_formula_sum            'C44 N4 Ni1 O22 P4 Zr2'
_chemical_formula_weight         1301
_exptl_crystal_colour            brown
_diffrn_ambient_temperature      298
_diffrn_ambient_pressure         1013
_cell_measurement_temperature    298
_diffrn_radiation_probe          x-ray
_diffrn_radiation_type           'Cu K\a 1'
_diffrn_radiation_wavelength     1.54059
_diffrn_source                   'x-ray tube'
_diffrn_source_type              'STOE StadiP Mythen'
_diffrn_measured_fraction_theta_full 70
# start Validation Reply Form
_vrf_EXPT005_ALERT_1_A           
;
PEOBLEM: _exptl_crystal_description is missing Crystal habit description.
RESPONSE: No Crystals observed. Rietveld refined structure.
;
_vrf_DIFF003_1_A                 
;
PROBLEM: _diffrn_measurement_device_type is missing
            Diffractometer make and type. Replaces _diffrn_measurement_type.
RESPONSE: No Crystals observed. Rietveld refined structure.
;
_vrf_ATOM007_1_A                 
;
PROBLEM: _atom_site_aniso_label is missing
RESPONSE: Rietveld refined structure. Anisotropy meaningless.
;
_vrf_GEOM001_1_A                 
;
PROBLEM: _geom_bond_atom_site_label_1 is missing
RESPONSE: Geometry not given as model refined by the Rietveld method.
;
_vrf_GEOM003_1_A                 
;
PROBLEM: _geom_bond_distance is missing
RESPONSE: Geometry not given as model refined by the Rietveld method.
;
_vrf_GEOM006_1_A                 
;
PROBLEM: _geom_angle_atom_site_label_2 is missing
RESPONSE: Geometry not given as model refined by the Rietveld method.
;
_vrf_GEOM007_1_A                 
;
PROBLEM: _geom_angle_atom_site_label_3 is missing
RESPONSE: Geometry not given as model refined by the Rietveld method.
;
_vrf_PLAT183_1_A                 
;
Problem: Missing _cell_measurement_reflns_used Value
Response:  Model refined by the Rietveld method.
;
_vrf_PLAT185_1_A                 
;
Problem: Missing _cell_measurement_theta_max Value
Response: Model refined by the Rietveld method.
;
_vrf_PLAT602_2_A                 
;
Problem: VERY LARGE Solvent Accessible VOID(S) in Structure.
Response: The structure is a metal-organic frameworks, thus voids are expected.
;
_vrf_PLAT880_1_A                 
;
Problem: N0 datum for _diffrn_reflns_number.
Response: Model refined by the Rietveld method.
;
_vrf_PLAT881_1_A                 
;
Problem: No Datum for _diffrn_reflns_av_R_equivalents.
Response: Model refined by the Rietveld method.
;
_vrf_PLAT043_ALERT_1_A           
;
PROBLEM: check reported molecular weight
RESPONSE: reported molecular weight is the calculated molecular weight withouth 
the hydrogen atoms since these cannot be refined by the Rietveld method.
;
_vrf_PLAT306_2_B                 
;
Problem: Isolated Oxygen Atom (H-atoms Missing ?).
Response: Guest molecules in the pores of the network were refined as oxygen atoms due to the fact that water was used as solvent.
;
# end Validation Reply Form
#END


_exptl_crystal_recrystallization_method 'hydrothermal reaction'
